# Supplementary material for: Substituent Effects Impact Surface Charge and Aggregation of Thiophenol-Labeled Gold Nanoparticles for SERS Biosensors
Source: Biosensors (Basel). 2022 Jan 5;12(1):25. doi: 10.3390/bios12010025 (PMC8773556; doi:10.3390/bios12010025)
Supplement: Supplementary file 1 [file biosensors-12-00025-s001.zip]

Archive with 1 entries (1 files):
- biosensors-1502217-supplementary.pdf
